# Supplementary material for: Insight into the Antioxidant Activity of Ascorbic Acid-Containing Gelatin Nanoparticles in Simulated Chronic Wound Conditions
Source: Antioxidants (Basel). 2024 Feb 28;13(3):299. doi: 10.3390/antiox13030299 (PMC10967451; doi:10.3390/antiox13030299)
Supplement: Supplementary file 1 [file antioxidants-13-00299-s001.zip]

Archive with 1 entries (1 files):
- antioxidants-2846320-supplementary.pdf
